# Supplementary material for: The Cell Cycle Regulator CCDC6 Is a Key Target of RNA-Binding Protein EWS
Source: PLoS One. 2015 Mar 9;10(3):e0119066. doi: 10.1371/journal.pone.0119066 (PMC4353705; doi:10.1371/journal.pone.0119066)
Supplement: S1 Table — (XLS) [file pone.0119066.s002.xls]

## Sheet: Sheet1
Primers	Sequence
CCDC6 RT PCR primer Fwd	ACCATCCAAGCCAGGGCTGA
CCDC6 RT PCR Primer Rev	CAAGATGCTGTTCTAGTTCGGC
CBFB RT PCR primer Fwd	TGTGAGATTAAGTACACGG
CBFB RT PCR primer Rev	TAATGCATCCTCCTGCTGGGCT
FGF9 RT PCR primer Fwd	CGATTTGGCATTCTGGA
FGF9 RT PCR primer Rev	TAGTCCTAGTCCCTTCTCTCGG
MDM2 RT PCR primer Fwd	AGCAGGAATCATCGGAC
MDM2 RT PCR primer Rev	AGCATCAAGATCCGGATTCGATGGCG
EWSR1 RT PCR Primer Fwd	CAGCCTCCCACTGGTTATACTACTCCA
EWSR1 RT PCR Primer Rev	CTGCGGTCTTGTAGGTGCAGT
Beta actin RT PCR Primer Fwd	GCACTCTTCCAGCCTTCC
Beta actin RT PCR Primer Rev	CTAGAAGCATTTGCGGTG
CCDC6-pSI CHECK2 Fwd	ACGCAGTCGACTCGAGAACTCTTAAATATGCATTCGA
CCDC6-pSICHECK2 Rev	GCGGCCGCTAAAGGAAAGTAGCACATTAG
CBFB-1pSICHECK2 Fwd	ACGCAGTCGACTCGAGTAGCCTGTTCATTAGAA
CBFB-1 pSICHECK2 Rev	GCGGCCGCTTCTTAAATCATAAAACTGTA
FGF9 pSICHECK2 Fwd	ACGCAGTCGACTCGAGCCGGTTTTGTTAAGTGACCAC
FGF9-pSICHECK2 Rev	GCGGCCGCTCAACATGTCATCTCATGGAC
MDM2-pSICHECK2 Fwd	ACGCAGTCGACTCGAGGTGCAACTGTGTGTTTTAACCTAG
MDM2 pSICHECK2 Rev	GCGGCCGCCCATATATACCAAGGCCACGTAT
siRNA targeting EWSR1
EWSR1-siRNA	GCAGGAGTCTGGAGGATTT
