# Supplementary material for: The Cell Cycle Regulator CCDC6 Is a Key Target of RNA-Binding Protein EWS
Source: PLoS One. 2015 Mar 9;10(3):e0119066. doi: 10.1371/journal.pone.0119066 (PMC4353705; doi:10.1371/journal.pone.0119066)
Supplement: S2 Table — (XLS) [file pone.0119066.s003.xls]

## Sheet: Tabelle1
Gene symbol	fold change	p value	PAR-CLIP clusters
ADAM23	-0.56	0.0448	2
AEN	-0.69	0.00739	2
AKIRIN1	-0.83	0.0169	5
AMOT	-1.57	0.00263	2
APOLD1	-0.69	0.0437	2
APTX	-0.65	0.0296	6
ARHGAP11A	-0.6	0.0154	7
ARHGAP19	-0.78	0.0105	4
ARHGAP19	-0.79	0.00275	4
AZIN1	-0.63	0.0103	2
B4GALT6	-1.09	0.0263	2
BCAT1	-0.81	0.00413	12
C10orf18	-0.78	0.000137	37
C16orf63	-0.98	0.0179	2
C19orf2	-1.01	0.00771	8
C22orf30	-0.69	0.0223	10
CBFB	-0.58	0.0204	2
CCDC6	-1.1	0.0123	12
CDCA4	-0.65	0.000659	3
CMPK1	-0.84	0.00966	2
CPNE3	-0.8	0.0161	11
CSNK1E	-1.01	0.00332	3
CSNK1G3	-1.22	0.0305	6
CUL2	-0.62	0.0279	3
DCUN1D5	-0.58	0.0154	13
DDX21	-0.59	0.0148	8
DNAJA2	-0.59	0.0226	3
DPY19L3	-0.91	0.0294	4
DR1	-0.59	0.000294	3
EIF1AX	-0.79	0.0215	3
EIF2S3	-0.81	0.00118	2
EIF3J	-0.52	0.0386	3
FAM60A	-0.57	0.0396	4
FGF9	-0.66	0.0321	2
FLNA	-0.57	0.0137	5
FUT10	-0.52	0.0244	2
GALNT1	-0.9	0.0157	3
GATAD2A	-0.59	0.0462	2
GNG12	-0.86	0.0133	5
ID2	-1.4	0.0293	2
IDE	-0.52	0.0104	3
IMPAD1	-0.99	0.018	5
INSIG1	-0.55	0.0182	2
KBTBD8	-0.64	0.0435	3
KCTD12	-1.23	0.013	9
KCTD15	-0.65	0.0182	3
KLHL11	-0.64	0.0103	6
LIN28B	-1.14	0.0144	17
LIN7C	-0.59	0.0209	9
LPGAT1	-1.41	0.0121	16
LRP12	-0.92	0.00528	5
MCART1	-1.04	0.0372	2
MDM2	-0.53	0.0271	8
MID1	-0.69	0.00504	5
MIR17HG	-0.81	0.00819	2
NEDD1	-0.83	0.0331	4
NIP7	-1.04	0.0194	2
NOP2	-0.54	0.0145	2
NUFIP2	-0.63	0.0172	31
PCGF5	-1.33	0.00169	12
PHF20	-0.62	0.0154	6
PNMA2	-0.71	0.0446	2
PPP1CB	-0.68	0.0064	5
PRC1	-0.57	0.00272	4
PRNP	-1.36	0.0123	3
PSIP1	-0.6	0.0266	4
PURB	-0.53	0.0351	30
RAB21	-1.05	0.0173	6
RAP2A	-0.64	0.031	5
REEP3	-0.65	0.00461	2
RHOU	-1.22	0.00446	9
RPS4X	-1.13	0.00456	2
SACS	-0.68	0.00653	29
SCARB1	-1.53	0.000153	2
SCML1	-0.72	0.00347	8
SF3B3	-0.89	0.00691	14
SKP2	-0.81	0.0172	2
SLC16A14	-1.21	0.0163	5
SLC25A13	-0.73	0.0138	2
SLC25A21	-0.67	0.0415	2
SLC7A5	-0.96	0.0104	2
SLC9A7	-0.65	0.0204	2
SOCS6	-0.57	0.000248	2
SOX5	-0.62	0.0249	2
SSR3	-0.63	0.0426	7
STC2	-0.61	0.00539	2
SUV39H2	-0.71	0.0345	9
SYAP1	-0.53	0.0111	3
TBC1D5	-0.93	0.0344	3
TCFL5	-0.67	0.0233	3
TMED10	-0.8	0.0119	4
TMEM33	-0.59	0.0101	16
TMEM65	-0.8	0.0276	2
TNFRSF10B	-0.68	0.0252	4
TOP2A	-0.64	0.0252	13
UBE2D1	-1.12	0.00039	3
UBE2V2	-1.43	0.0269	4
USP28	-0.53	0.0254	3
ZFAND1	-0.9	0.0206	2
ZNF711	-0.95	0.00911	12
CAMTA1	0.52	0.0185	6
CENPK	0.66	0.0312	6
CEP170	0.64	0.00254	5
DNAJC9	0.65	0.00432	2
ENSA	1.18	0.0222	2
FAM126B	1.03	0.0364	5
H1F0	0.62	0.0019	2
HNRNPH2	0.61	0.0418	2
NAPEPLD	0.52	0.0353	3
NSMCE2	0.53	0.031	3
RIT1	0.59	0.00902	3
RPL27A	1.06	0.0125	5
SSFA2	0.82	0.0466	3
UBE3B	0.74	0.0274	2
UTRN	0.7	0.0241	3

## Sheet: Tabelle2
B4GALT6	3pUTR
B4GALT6	3pUTR
B4GALT6	3pUTR
B4GALT6
BCAT1	3pUTR
BCAT1	3pUTR
BCAT1	3pUTR
BCAT1	3pUTR
BCAT1	3pUTR
BCAT1	3pUTR
BCAT1	3pUTR
BCAT1	3pUTR
BCAT1	3pUTR
BCAT1	3pUTR
BCAT1	3pUTR
BCAT1	3pUTR
BCAT1	3pUTR
BCAT1
C10orf118	CDS
C10orf118	3pUTR
C10orf118	3pUTR
C10orf118	3pUTR
C10orf118	3pUTR
C10orf118	3pUTR
C10orf118	3pUTR
C10orf118	3pUTR
C10orf118	3pUTR
C10orf118	3pUTR
C10orf118	3pUTR
C10orf118	3pUTR
C10orf118	3pUTR
C10orf118	3pUTR
C10orf118	3pUTR
C10orf118	3pUTR
C10orf118	3pUTR
C16orf63	intronic
C16orf63	intronic
C16orf63	3pUTR
C16orf63	3pUTR
C16orf63
C19orf2	intronic
C19orf2	intronic
C19orf2	intronic
C19orf2	intronic
C19orf2	intronic
C19orf2	CDS
C19orf2	intronic
C19orf2	intronic
C19orf2	intronic
C19orf2	intronic
C19orf2	CDS
C19orf2	intronic
C19orf2	intronic
C19orf2	CDS
C19orf2	3pUTR
C19orf2	3pUTR
C19orf2
C22orf30	CDS
C22orf30	intronic
C22orf30	CDS
C22orf30	CDS
C22orf30	CDS
C22orf30	CDS
C22orf30	CDS
C22orf30	CDS
C22orf30	CDS
C22orf30	CDS
C22orf30	CDS
C22orf30	CDS
C22orf30	CDS
C22orf30	3pUTR
C22orf30	3pUTR
C22orf30
CBFB	intronic
CBFB	intronic
CBFB	intronic
CBFB	3pUTR
CBFB	3pUTR
CBFB
CCDC6	CDS
CCDC6	intronic
CCDC6	intronic
CCDC6	intronic
CCDC6	3pUTR
CCDC6	3pUTR
CCDC6	3pUTR
CCDC6	3pUTR
CCDC6	3pUTR
CCDC6	3pUTR
CCDC6	3pUTR
CCDC6	3pUTR
CCDC6	3pUTR
CCDC6
CDCA4	intronic
CDCA4	3pUTR
CDCA4	3pUTR
CDCA4	3pUTR
CDCA4	3pUTR
CDCA4
CMPK1	intronic
CMPK1	3pUTR
CMPK1	3pUTR
CMPK1
CPNE3	CDS
CPNE3	CDS
CPNE3	CDS
CPNE3	3pUTR
CPNE3	3pUTR
CPNE3	3pUTR
CPNE3	3pUTR
CPNE3	3pUTR
CPNE3	3pUTR
CPNE3	3pUTR
CPNE3	3pUTR
CPNE3
CSNK1E	intronic
CSNK1E	CDS
CSNK1G3	intronic
CSNK1G3	intronic
CSNK1G3	intronic
CSNK1G3	intronic
CSNK1G3	intronic
CSNK1G3	intronic
CSNK1G3	CDS
CSNK1G3	intronic
CSNK1G3	CDS
CSNK1G3	intronic
CSNK1G3	intronic
CSNK1E	3pUTR
CSNK1E
CSNK1G3	3pUTR
CSNK1G3	3pUTR
CSNK1G3
CUL2	intronic
CUL2	intronic
CUL2
DCUN1D5	intronic
DCUN1D5	intronic
DCUN1D5	intronic
DCUN1D5	intronic
DCUN1D5	intronic
DCUN1D5	intronic
DCUN1D5	intronic
DCUN1D5	intronic
DCUN1D5	intronic
DCUN1D5	intronic
DDX21	CDS
DDX21	CDS
DDX21	CDS
DDX21	CDS
DDX21	3pUTR
DDX21	3pUTR
DDX21	3pUTR
DDX21	3pUTR
DNAJA2	3pUTR
DNAJA2	3pUTR
DPY19L3	CDS
DPY19L3	3pUTR
DPY19L3	3pUTR
DPY19L3	3pUTR
DR1	intronic
DR1	intronic
DR1	5pUTR
DR1	3pUTR
DR1	3pUTR
DR1	3pUTR
EIF1AX	intronic
EIF1AX	intronic
EIF1AX	3pUTR
EIF1AX	3pUTR
EIF1AX	3pUTR
EIF1AX	3pUTR
EIF2S3	CDS
EIF2S3	3pUTR
EIF3I	CDS
EIF3J	3pUTR
EIF3J	3pUTR
ENSA	intronic
ENSA	intronic
ENSA	3pUTR
ENSA	3pUTR
FAM126B	CDS
FAM126B	3pUTR
FAM126B	3pUTR
FAM126B	3pUTR
FAM126B	3pUTR
FAM126B	3pUTR
FAM60A	3pUTR
FAM60A	3pUTR
FGF9	CDS
FGF9	3pUTR
FGF9	3pUTR
FLNA	CDS
FLNA	CDS
FLNA	CDS
FLNA	CDS
FUT10	3pUTR
FUT10	3pUTR
GALNT1	3pUTR
GALNT1	3pUTR
GALNT1	3pUTR
GALNT1	3pUTR
GATAD2A	3pUTR
GATAD2A	3pUTR
GATAD2A	3pUTR
GNG12	intronic
GNG12	intronic
GNG12	intronic
GNG12	intronic
GNG12	intronic
GNG12	intronic
GNG12	3pUTR
GNG12	3pUTR
GNG12	3pUTR
GNG12	3pUTR
GNG12	3pUTR
GNG12	3pUTR
GNG12	3pUTR
GNG12	3pUTR
GNG12	3pUTR
GNG12	3pUTR
GNG12	3pUTR
GNG12	3pUTR
ID2	3pUTR
IDE	intronic
IMPAD1	3pUTR
IMPAD1	3pUTR
IMPAD1	3pUTR
IMPAD1	3pUTR
IMPAD1	3pUTR
IMPAD1	3pUTR
INSIG1	3pUTR
INSIG1	3pUTR
KBTBD8	3pUTR
KBTBD8	3pUTR
KBTBD8	3pUTR
KCTD12	3pUTR
KCTD12	3pUTR
KCTD12	3pUTR
KCTD12	3pUTR
KCTD12	3pUTR
KCTD12	3pUTR
KCTD12	3pUTR
KCTD12	3pUTR
KCTD12	3pUTR
KCTD12	3pUTR
KCTD12	3pUTR
KCTD12	3pUTR
KCTD15	3pUTR
KCTD15	3pUTR
KCTD15	3pUTR
KCTD15	3pUTR
KLHL11	CDS
KLHL11	CDS
KLHL11	CDS
KLHL11	CDS
KLHL11	CDS
KLHL11	3pUTR
LIN28B	intronic
LIN28B	CDS
LIN28B	intronic
LIN28B	intronic
LIN28B	CDS
LIN28B	3pUTR
LIN28B	3pUTR
LIN28B	3pUTR
LIN28B	3pUTR
LIN28B	3pUTR
LIN28B	3pUTR
LIN28B	3pUTR
LIN28B	3pUTR
LIN28B	3pUTR
LIN28B	3pUTR
LIN28B	3pUTR
LIN28B	3pUTR
LIN7C	CDS
LIN7C	3pUTR
LIN7C	3pUTR
LIN7C	3pUTR
LIN7C	3pUTR
LIN7C	3pUTR
LPGAT1	3pUTR
LPGAT1	3pUTR
LPGAT1	3pUTR
LPGAT1	3pUTR
LPGAT1	3pUTR
LPGAT1	3pUTR
LPGAT1	3pUTR
LPGAT1	3pUTR
LPGAT1	3pUTR
LPGAT1	3pUTR
LPGAT1	3pUTR
LPGAT1	3pUTR
LPGAT1	3pUTR
LPGAT1	3pUTR
LPGAT1	3pUTR
LRP12	intronic
LRP12	3pUTR
LRP12	3pUTR
LRP12	3pUTR
LRP12	3pUTR
LRP12	3pUTR
LRP12	3pUTR
MCART1	intronic
MCART1	intronic
MDM2	CDS
MDM2	3pUTR
MDM2	3pUTR
MDM2	3pUTR
MDM2	3pUTR
MDM2	3pUTR
MDM2	3pUTR
MID1	intronic
MID1	3pUTR
MID1	3pUTR
MID1	3pUTR
MID1	3pUTR
MID1	3pUTR
MID1	3pUTR
MID1	3pUTR
MID1	3pUTR
MIR17HG	intronic
MIR17HG	intronic
MIR17HG	intronic
MIR17HG	intronic
MIR17HG	intronic
NAPEPLD	intronic
NAPEPLD	intronic
NAPEPLD	3pUTR
NAPEPLD	3pUTR
NAPEPLD	3pUTR
NEDD1	intronic
NEDD1	intronic
NEDD1	CDS
NEDD1	intronic
NEDD1	intronic
NEDD1	intronic
NEDD1	CDS
NEDD1	intronic
NEDD1	3pUTR
NEDD1	3pUTR
NEDD1	3pUTR
NEDD1	3pUTR
NIP7	3pUTR
NIP7	3pUTR
NOP2	3pUTR
NUFIP2	CDS
NUFIP2	CDS
NUFIP2	CDS
NUFIP2	intronic
NUFIP2	CDS
NUFIP2	CDS
NUFIP2	intronic
NUFIP2	CDS
NUFIP2	3pUTR
NUFIP2	3pUTR
NUFIP2	3pUTR
NUFIP2	3pUTR
NUFIP2	3pUTR
NUFIP2	3pUTR
NUFIP2	3pUTR
NUFIP2	3pUTR
NUFIP2	3pUTR
NUFIP2	3pUTR
NUFIP2	3pUTR
NUFIP2	3pUTR
NUFIP2	3pUTR
NUFIP2	3pUTR
NUFIP2	3pUTR
NUFIP2	3pUTR
NUFIP2	3pUTR
NUFIP2	3pUTR
NUFIP2	3pUTR
NUFIP2	3pUTR
NUFIP2	3pUTR
NUFIP2	3pUTR
NUFIP2	3pUTR
NUFIP2	3pUTR
NUFIP2	3pUTR
NUFIP2	3pUTR
NUFIP2	3pUTR
NUFIP2	3pUTR
NUFIP2	3pUTR
NUFIP2	3pUTR
NUFIP2	3pUTR
NUFIP2	3pUTR
NUFIP2	3pUTR
NUFIP2	3pUTR
PCGF5	intronic
PCGF5	CDS
PCGF5	CDS
PCGF5	3pUTR
PCGF5	3pUTR
PCGF5	3pUTR
PCGF5	3pUTR
PCGF5	3pUTR
PCGF5	3pUTR
PCGF5	3pUTR
PCGF5	3pUTR
PCGF5	3pUTR
PCGF5	3pUTR
PCGF5	3pUTR
PCGF5	3pUTR
PCGF5	3pUTR
PNMA2	3pUTR
PNMA2	3pUTR
PNMA2	3pUTR
PNMA2	3pUTR
PPP1CB	intronic
PPP1CB	3pUTR
PPP1CB	3pUTR
PPP1CB	3pUTR
PPP1CB	3pUTR
PRC1	CDS
PRC1	3pUTR
PRC1	3pUTR
PRNP	3pUTR
PRNP	3pUTR
PSIP1	intronic
PSIP1	intronic
PSIP1	intronic
PSIP1	intronic
PSIP1	3pUTR
PURB	CDS
PURB	3pUTR
PURB	3pUTR
PURB	3pUTR
PURB	3pUTR
PURB	3pUTR
PURB	3pUTR
PURB	3pUTR
PURB	3pUTR
PURB	3pUTR
PURB	3pUTR
PURB	3pUTR
PURB	3pUTR
PURB	3pUTR
PURB	3pUTR
PURB	3pUTR
PURB	3pUTR
PURB	3pUTR
PURB	3pUTR
PURB	3pUTR
PURB	3pUTR
PURB	3pUTR
PURB	3pUTR
PURB	3pUTR
PURB	3pUTR
PURB	3pUTR
PURB	3pUTR
PURB	3pUTR
PURB	3pUTR
PURB	3pUTR
PURB	3pUTR
PURB	3pUTR
PURB	3pUTR
PURB	3pUTR
PHF20	intronic
PHF20	intronic
PHF20	intronic
PHF20	3pUTR
PHF20	3pUTR
PHF20	3pUTR
PHF20	3pUTR
RAB21	CDS
RAB21	intronic
RAB21	intronic
RAB21	3pUTR
RAB21	3pUTR
RAB21	3pUTR
RAB21	3pUTR
RAP2A	3pUTR
RAP2A	3pUTR
RAP2A	3pUTR
RAP2A	3pUTR
RAP2A	3pUTR
RAP2A	3pUTR
RAP2A	3pUTR
RAP2A	3pUTR
REEP3	intronic
REEP3	intronic
RHOU	3pUTR
RHOU	3pUTR
RHOU	3pUTR
RHOU	3pUTR
RHOU	3pUTR
RHOU	3pUTR
RHOU	3pUTR
RHOU	3pUTR
RHOU	3pUTR
RHOU	3pUTR
RHOU	3pUTR
RIT1	3pUTR
RIT1	3pUTR
RIT1	3pUTR
RIT1	3pUTR
RPL27A	intronic
RPL27A	intronic
RPL27A	intronic
RPL27A	3pUTR
RPL27A	3pUTR
RPL27A	3pUTR
RPL27A	3pUTR
RPL27A	3pUTR
RPL27A	3pUTR
RPL27A	3pUTR
RPS4X	intronic
RPS4X	intronic
RPS4X	CDS
RPS4X	CDS
RPS4X	CDS
SACS	CDS
SACS	CDS
SACS	CDS
SACS	CDS
SACS	CDS
SACS	CDS
SACS	CDS
SACS	CDS
SACS	CDS
SACS	CDS
SACS	CDS
SACS	CDS
SACS	CDS
SACS	CDS
SACS	CDS
SACS	CDS
SACS	CDS
SACS	CDS
SACS	CDS
SACS	CDS
SACS	CDS
SACS	CDS
SACS	CDS
SACS	CDS
SACS	CDS
SACS	CDS
SACS	CDS
SACS	3pUTR
SCARB1	intronic
SCARB1	intronic
SCML1	intronic
SCML1	intronic
SCML1	CDS
SCML1	3pUTR
SCML1	3pUTR
SCML1	3pUTR
SCML1	3pUTR
SCML1	3pUTR
SCML1	3pUTR
SF3B3	CDS
SF3B3	intronic
SF3B3	CDS
SF3B3	intronic
SF3B3	CDS
SF3B3	intronic
SF3B3	intronic
SF3B3	CDS
SF3B3	5pUTR
SF3B3	3pUTR
SF3B3	3pUTR
SF3B3	3pUTR
SF3B3	3pUTR
SF3B3	3pUTR
SF3B3	3pUTR
SF3B3	3pUTR
SKP2	intronic
SKP2	CDS
SKP2	intronic
SKP2	intronic
SKP2	intronic
SKP2	intronic
SKP2	intronic
SKP2	intronic
SKP2	CDS
SLC16A14	CDS
SLC16A14	intronic
SLC16A14	3pUTR
SLC16A14	3pUTR
SLC16A14	3pUTR
SLC16A14	3pUTR
SLC16A14	3pUTR
SLC16A14	3pUTR
SLC25A13	intronic
SLC25A13	intronic
SLC25A13	intronic
SLC25A21	intronic
SLC25A21	intronic
SLC25A21	intronic
SLC25A21	intronic
SLC25A21	intronic
SLC25A21	intronic
SLC25A21	intronic
SLC25A21	intronic
SLC25A21	intronic
SLC7A5	intronic
SOCS6	3pUTR
SOCS6	3pUTR
SOX5	intronic
SOX5	intronic
SSFA2	CDS
SSFA2	intronic
SSFA2	3pUTR
SSFA2	3pUTR
SSFA2	3pUTR
SSR3	intronic
SSR3	intronic
SSR3	CDS
SSR3	3pUTR
SSR3	3pUTR
SSR3	3pUTR
SSR3	3pUTR
STC2	3pUTR
STC2	3pUTR
SUV39H2	CDS
SUV39H2	CDS
SUV39H2	CDS
SUV39H2	3pUTR
SUV39H2	3pUTR
SUV39H2	3pUTR
SUV39H2	3pUTR
SUV39H2	3pUTR
SUV39H2	3pUTR
SUV39H2	3pUTR
SUV39H2	3pUTR
SUV39H2	3pUTR
SYAP1	3pUTR
SYAP1	3pUTR
TBC1D5	intronic
TBC1D5	intronic
TBC1D5	intronic
TBC1D5	intronic
TBC1D5	intronic
TBC1D5	intronic
TCFL5	intronic
TCFL5	intronic
TCFL5	intronic
TMED10	3pUTR
TMED10	3pUTR
TMEM33	CDS
TMEM33	intronic
TMEM33	intronic
TMEM33	intronic
TMEM33	intronic
TMEM33	3pUTR
TMEM33	3pUTR
TMEM33	3pUTR
TMEM33	3pUTR
TMEM33	3pUTR
TMEM33	3pUTR
TMEM33	3pUTR
TMEM33	3pUTR
TMEM33	3pUTR
TMEM33	3pUTR
TMEM33	3pUTR
TMEM33	3pUTR
TMEM33	3pUTR
TMEM65	intronic
TMEM65	intronic
TMEM65	intronic
TMEM65	intronic
TMEM65	intronic
TMEM65	intronic
TNFRSF10B	intronic
TNFRSF10B	3pUTR
TNFRSF10B	3pUTR
TNFRSF10B	3pUTR
TNFRSF10B	3pUTR
TNFRSF10B	3pUTR
TOP2A	CDS
TOP2A	CDS
TOP2A	CDS
TOP2A	CDS
TOP2A	CDS
TOP2A	CDS
TOP2A	intronic
TOP2A	CDS
TOP2A	intronic
TOP2A	3pUTR
TOP2A	3pUTR
TOP2A	3pUTR
UBE2D1	CDS
UBE2D1	intronic
UBE2V2	3pUTR
UBE2V2	3pUTR
UBE2V2	3pUTR
UBE3B	intronic
UBE3B	intronic
USP28	CDS
USP28	intronic
USP28	3pUTR
UTRN	CDS
UTRN	intronic
UTRN	intronic
UTRN	intronic
UTRN	intronic
UTRN	intronic
UTRN	intronic
UTRN	intronic
ZFAND1	intronic
ZFAND1	3pUTR
ZFAND1	3pUTR
ZFAND1	3pUTR
ZFAND1	3pUTR
ZFAND1	3pUTR
ZNF711	intronic
ZNF711	intronic
ZNF711	intronic
ZNF711	intronic
ZNF711	CDS
ZNF711	intronic
ZNF711	intronic
ZNF711	CDS
ZNF711	intronic
ZNF711	intronic
ZNF711	intronic
ZNF711	CDS
ZNF711	3pUTR
ZNF711	3pUTR
ZNF711	3pUTR
ZNF711	3pUTR
ZNF711	3pUTR
ZNF711	3pUTR
ZNF711	3pUTR
